# Supplementary material for: %diag_test: a generic SAS macro for evaluating diagnostic accuracy measures for multiple diagnostic tests
Source: BMC Med Inform Decis Mak. 2025 Jan 13;25:21. doi: 10.1186/s12911-024-02808-5 (PMC11730795; doi:10.1186/s12911-024-02808-5)
Supplement: Supplementary file 1 — Supplementary Material 1 [file 12911_2024_2808_MOESM1_ESM.txt]

**************************************************************************
**************************************************************************
** FILENAME     : diag_test.sas                                         **
**                                                                      **
** DESCRIPTION	: Calculates diagnostic accuracy measures i.e.,		**
** 		  sensitivity, spececificity, positive predictive 	**
** 		  values (PPN), negative predictive values (NPV), 	**
** 		  positive likelihood ratio (LR+), negative likelihood  **
** 		  ratio (LR-), diagnostic accuracy, disease,		**
** 		  prevalence and diagnostic odds ratio (DOR) and	**
** 		  prepares publication-quality output			**
**                                                                      **
** AUTHOR       : Jacques Muthusi                          		**
**                                                                      **
** DATE		: 10FEB2023						**
**                                                                      **
** MODIFIED	: 							**
**                                                                      **
** REFERENCE    :  							**
**               							**
** PLATFORM     : WINDOWS						**
**									**
** INPUT	: Any dataset with diagnostic and reference test 	**
**		  variables.						**
**                                                                      **
** OUTPUT	: Publication-quality table diagnostic accuracy 	**
** 		  measures plus 2x2 contingency in MS Word and Excel.   **
**                                                                      **
** ASSUMPTIONS	: The analysis dataset is clean, analysis variables 	**
** 		  are well labelled, and values of variables have been	**
**		  converted into appropriate SAS formats before they	**
**		  can be input to the macro call.			**
**									**
** PARAMETERS	: See Table 1 of main manuscript for more details	**
**									**
**************************************************************************
**************************************************************************;

%* macro to do error check then stop SAS from continuing to process;
%* the rest of the submitted statements if error is present;

%macro runquit;
	; run; quit;
	%if &syserr. ne 0 %then %do;
	%abort cancel;
	%end;
%mend runquit;

%macro diag_test(data=,
				 testvarlist=,
				 testcutvalue=, 
				 truthvar=,
				 truthcutvalue=,
				 domain=,
				 domainvalue=,
				 condition=,
				 tabletitle=,
				 tablename=,
				 surveyname=,
				 outputdir=,
				 decimalpoints=,
				 alpha=0.05,
				 missvaluelabel=.,
				 varmethod=,
				 print=);

%* validation for input parameters;
%if %length(&data) eq 0 %then %do;
	%put ERROR: Please provide name of dataset, data=;
	%runquit;
%end;

%if %length(&testvarlist) eq 0 %then %do;
	%put ERROR: Please provide variable name(s) for diagnostic test, testvarlist=;
%runquit;
%end;

%if %length(&testcutvalue) eq 0 %then %do;
	%put ERROR: Please provide cut-off value for diagnostic test variable, testcutvalue=;
%runquit;
%end;

%if %length(&truthvar) eq 0 %then %do;
	%put ERROR: Please provide variable name for reference test, truthvar=;
%runquit;
%end;

%if %length(&truthcutvalue) eq 0 %then %do;
	%put ERROR: Please provide cut-off value for reference test variable, truthcutvalue=;
%runquit;
%end;

%if %length(&domain) ne 0 and %length(&domainvalue) eq 0 %then %do;
	%put ERROR: Please provide value for &domain analysis variable, domainvalue=;
%runquit;
%end;

%if %length(&outputdir) eq 0 %then %do;
	%put ERROR: Please provide output directory/path, outputdir=;
%runquit;
%end;

%if %length(&tablename) eq 0 %then %do;
	%put ERROR: Please provide shortname for output table, tablename=;
%runquit;
%end;

%if %length(&tabletitle) eq 0 %then %do;
	%put ERROR: Please provide title for output table, tabletitle=;
%runquit;
%end;

%if %length(&surveyname) eq 0 %then %do;
	%let surveyname=SURVEY;
%runquit;
%end;

%if %length(&decimalpoints) eq 0 %then %do;
	%let decimalpoints=2;
%end;

%* get number of diagnostic test variables;
	data _null_;
		i = 0;
		do while (scanq("&testvarlist",i+1) ^= " "); i+1; end;
 		call symput("nvars", trim(left(i)));
	run;

    %* ;
  	%let xi=1;
  	%let len=0;
	data __out__; 
		set _null_;
	run;

	data _prcurve_; 
		set _null_;
	run;

	data _roccurve_; 
		set _null_;
	run;

%* over testvar list;
  	%do %while(&len < &nvars); 
		%let len = %eval(&len + 1);
		%let testvar = %scan(&testvarlist, &xi, %str( ));

%* get test variable label;
		data _null_; 
			set &data;
			call symputx("testtypelab", vlabel(&testvar));
		run;

    	%let testtype = &testtypelab;

%* create binary version of test variable based on test variable cutoff value;
		data dprepare;
 			set &data;

  			testvarcat=2-1*(&testvar > &testcutvalue);
  			if &testvar=&missvaluelabel. then testvarcat=&missvaluelabel.;

  			truthvarcat=2-1*(&truthvar > &truthcutvalue);
 			if &truthvar=&missvaluelabel. then truthvarcat=&missvaluelabel.;

				%if %length(&domain) eq 0 %then %do; 
					domain_all=1;
					%let domain=%str(domain_all);
					%let domainvalue=1;
				%end;

			if &domain=&domainvalue;
			&condition;

			* replace missing values code with .;
			array a(*) _numeric_;
			do i=1 to dim(a);
				if a(i) = &missvaluelabel. then a(i) =.;
			end;
			drop i;
		run;

    	data _TMP3_; 
			set _null_; 
		run;

		%dtest(	data=dprepare,
				testvar=testvarcat,
				testtype=&testtype,
				testcutvalue=&testcutvalue,
				truthvar=truthvarcat,
				truthcutvalue=&truthcutvalue);

 		data __out__;
 			set __out__ _TMP3_;
 		run;

		data _pr_final; 
			set _null_; 
		run;
		
		%prauc( data=_tmp1_,
				testvar=&testvar,
				testvarcat=testvarcat,
				testtype=&testtype,
				truthvarcat=truthvarcat);

 		data _prcurve_;
 			set _prcurve_ _pr_final;
 		run;

		data _roc_final; 
			set _null_; 
		run;
		
		%rocauc(data=_tmp1_,
				testvar=&testvar,
				testvarcat=testvarcat,
				testtype=&testtype,
				truthvarcat=truthvarcat);

 		data _roccurve_;
 			set _roccurve_ _roc_final;
 		run;

 		%put i = &xi len = &len nvar = &nvars variable= &testvar;
    	%let xi = %eval(&xi + 1);
 	%end;
 
%if %upcase(&print) = NO %then %do; ods exclude all; %end;
%else %do; ods exclude none; %end;

%* define report template;
proc template;
	define style DIAG;
		parent = styles.printer;
		replace fonts /
			"titlefont2" = ("Times New Roman", 11pt, Bold)
			"titlefont" = ("Times New Roman", 12pt, Bold)
			"strongfont" = ("Times New Roman", 10pt, Bold)
			"emphasisfont" = ("Times New Roman", 10pt, Bold)
			"fixedemphasisfont" = ("Times New Roman", 10pt, Bold)
			"fixedstrongfont" = ("Times New Roman", 10pt, Bold)
			"fixedheadingfont" = ("Times New Roman", 10pt, Bold)
			"batchfixedfont" = ("Times New Roman", 10pt, Bold)
			"fixedfont" = ("Times New Roman", 10pt, Bold)
			"headingemphasisfont" = ("Times New Roman", 10pt, Bold)
			"headingfont" = ("Times New Roman", 10pt, Bold)
			"docfont" = ("Times New Roman", 10pt);
	end; 
run;

%* suppress macro options;
option nomprint nosymbolgen nomlogic nodate nonumber;

%* generate output table in MS Word and Excel using defined template;
ods escapechar = "^";

ods rtf file="&outputdir\&tablename..rtf" style=DIAG;
ods tagsets.ExcelXP file="&outputdir\&tablename..xls" style=DIAG;
ods tagsets.ExcelXP options(sheet_label="&tablename" suppress_bylines="yes" embedded_titles="yes");

title "&tabletitle" " (&surveyname study)";
footnote height=8pt j=l "(Dated: &sysdate)" j=c "{\b\ Page }{\field{\*\fldinst {\b\i PAGE}}}" j=r "&surveyname";

options papersize = A4 orientation = portrait;

%* get truth variable label;
data _null_; 
	set &data;
	call symputx("truthvarlab", vlabel(&truthvar));
	ci=(1-&alpha)*100;
	call symput("nci",trim(left(ci)));
run;

%let truthvarlabel = &truthvarlab;

%* keep once instance of testtype;
data __out__;
set __out__;
	if i ne 1 then testtype=" ";
run;

%* prepare output;
proc report data=__out__ headline spacing=1 split = "*" nowd;
        column ("Diagnostic test(s)" testtype test_r) ("Reference test (&truthvarlabel)" cnt1 cnt2 tot) ("Diagnostic accuracy measures" measrgree stat);
        define testtype 	/ display width=25 right "Test category" flow;
		define test_r 		/ display width=10 right "Test result" flow;
		define cnt1 		/ display width=10 center ">=&truthcutvalue" flow;
		define cnt2 		/ display width=10 center "<&truthcutvalue" flow;
        define tot 			/ display width=10 center "Total" flow;
		define measrgree 	/ display width=30 right "Measure" flow;
        define stat 		/ display width=20 center "Estimate (&nci % CI)" flow;
run;

footnote;
title;
ods tagsets.excelxp close;
ods rtf close;

ods _all_ close;

ods rtf file="&outputdir\roc_&tablename..rtf" startpage=yes;
ods noproctitle;
	title "Area under ROC curves for " "&tabletitle" " (&surveyname study)";
		proc sgplot data=_roccurve_;
			series x =_1mspec_ y = _sensit_ / group=ROC;
			yaxis values=(0 to 1 by 0.2);
			xaxis values=(0 to 1 by 0.2);
		run;
		quit;
	title;
ods rtf close;
ods _all_ close;

*options nodate nonumber orientation=portrait;
ods rtf file="&outputdir\auprc_&tablename..rtf" startpage=yes;
ods noproctitle;
	title "Area under PR curves for " "&tabletitle" " (&surveyname study)";
		proc sgplot data=_prcurve_;
			series x = recall y = precision / group=auprc;   
			yaxis values=(0 to 1 by 0.2); 
			xaxis values=(0 to 1 by 0.2);
		run;
		quit;
	title;
ods rtf close;
ods listing;
ods exclude none;
quit;

%mend diag_test;

%* a sub-macro for precision recall;
%macro prauc(data=,
			 testvar=,
			 testvarcat=,
			 testtype=,
			 truthvarcat=,
			 domain=,
			 domainvalue=);

%* take care of missing values;

%* fit a logistic regression model;
proc logistic data=&data;
	model &truthvarcat (event="1")= &testvar / noint outroc=pr_performance;
	output out = pr_estprob p= pred;
run;

%* Using the Trapezoidal integration rule;
data _pr_;
length test $50;
set pr_performance;
	precision = _POS_/(_POS_ + _FALPOS_);
	recall = _POS_/(_POS_ + _FALNEG_);
	F_stat = harmean(precision, recall);
	test = "&testtype";
run;

proc sort data=_pr_;
	by recall;
run;

%* calculate area under precision recall curve;
ods output auprc=auprc;
proc iml;
	use _pr_;
	read all var {recall} into sensitivity;
	read all var {precision} into precision;
	N = 2 : nrow(sensitivity);
	tpr = sensitivity[N] - sensitivity[N-1];
	prec = precision[N] + precision[N-1];
	auprc = tpr`*prec/2;
	print auprc;
quit;

%* prepare final output;
data auprc;
length test $50;
set auprc (rename=(Col1=pr));
	test = "&testtype";
	auprc = trim(left(test))||' ('||trim(left(put(pr,comma10.3)))||')';
proc sort; by test; run;

data _pr_final;
	merge _pr_ auprc;
	label precision="Precision" recall="Recall" auprc="Area Under the PR Curve";
	by test; 
run;

%mend prauc;

%* a sub-macro for roc;
%macro rocauc(data=,
			  testvar=,
			  testvarcat=,
			  testtype=,
			  truthvarcat=,
			  domain=,
			  domainvalue=);

%* fit a logistic regression model;
ods output ROCAssociation = ROCAssociation;
proc logistic data= &data;
	model &truthvarcat(event="1") = &testvar / outroc=roc_performance;
	roc &testvar;
run;

%* calculate area under ROC curve;
data _roc_;
length test $50;
set roc_performance;
	test = "&testtype";
	where _SOURCE_ = "Model";
proc sort; by test;
run;

data aucroc;
length test $50;
set ROCAssociation;
	test = "&testtype";
	ROC = trim(left(test))||' ('||trim(left(put(Area,comma10.3)))||')';
	where ROCModel = "Model";
proc sort; by test; 
run;

data _roc_final;
	merge _roc_ aucroc;
	label ROC = "Area Under the ROC Curve";
	by test; 
run;

%mend rocauc;

%* a sub-macro to produce data of test and true results;
%macro dtest(	data=,
				testvar=,
				testtype=,
				testcutvalue=,
				truthvar=,
				truthcutvalue=);

%* take care of missing values;
data _tmp1_; 
	set &data; 
	if &testvar ^in (1,2) or &truthvar ^in (1,2) then delete;
run;

data _tmp1_; 
	set _tmp1_;
	if &testvar in(1,2) or &truthvar in(1,2);
run;

proc freq order=internal; 
	tables &testvar*&truthvar/noprint sparse out=_out_;
run;

%* sort the a b c d n values;
data _tmp2_; 
	set _out_;    
	idx=1; 
	proc sort; by idx; 
run;    

data _tmp2_; 
	set _tmp2_; 
	by idx; 
	keep n a b c d n1 n2 m1 m2;
	if first.idx then do;      
		a=0; 
		b=0; 
		c=0; 
		d=0;      
		retain a b c d n1 n2 m1 m2;    
end;

	if &testvar=1 and &truthvar=1 then a=count;
	if &testvar=1 and &truthvar=2 then b=count;
	if &testvar=2 and &truthvar=1 then c=count;
	if &testvar=2 and &truthvar=2 then d=count;
		n1=a+b;
		n2=c+d;
		m1=a+c;
		m2=b+d;
		n=a+b+c+d;
	if last.idx then output; 
run;

data _tmp3_; 
	set _tmp2_;
	length measrgree $100 testtype $50;
	label measrgree = "Measures of agreement";
	do i=1 to 17;
		if i=1 then do;
	 		measrgree="Sensitivity (%)";
			test_r=">=&testcutvalue"; 
			testtype="&testtype";
			sens=a/m1;
			n=m1;

			if upcase(&varmethod) = WILSON then do; 
				* Wilson score;
				* upper limit;    
				sens_ucl=(sens + quantile('NORMAL', (1-&alpha/2))**2/(2*n) + quantile('NORMAL', (1-&alpha/2))*sqrt((sens*(1-sens)/n) + quantile('NORMAL', (1-&alpha/2))**2/(4*n**2))) / (1 + quantile('NORMAL', (1-&alpha/2))**2/n); 

				* lower limit;    
				sens_lcl=(sens + (-quantile('NORMAL', (1-&alpha/2)))**2/(2*n) + (-quantile('NORMAL', (1-&alpha/2)))*sqrt((sens*(1-sens)/n) + (-quantile('NORMAL', (1-&alpha/2)))**2/(4*n**2))) / (1 + (-quantile('NORMAL', (1-&alpha/2)))**2/n); 
			end;

			else if upcase(&varmethod) = EXACT then do;
				* exact binomial confidence limits ***equn 10.7 of feller;
				lpct=(1.0-95.0/100)/2;    
				upct=1-lpct;  

				* upper limit;    
				if a<m1 then sens_ucl=1-betainv(lpct,c,a+1); 
				else sens_ucl=1;

				* lower limit;    
				if a>0 then sens_lcl=1-betainv(upct,c+1,a);     
				else sens_lcl=0;
			end;

			else do;
				* standard normal error;
				sens_se=sqrt(sens*(1-sens)/n);

				* upper limit;    
				sens_ucl=sens+(1.96*sens_se); 

				* lower limit;    
				sens_lcl=sens-(1.96*sens_se); 
			end;

			* 95 CI;
			stat=put(100*sens,f5.&decimalpoints.)||" ("||trim(left(put(100*sens_lcl,5.&decimalpoints.)))||" - "||trim(left(put(100*sens_ucl,5.&decimalpoints.)))||")";
			cnt1 = put(a,f4.0);
			cnt2 = put(b,f4.0);
			tot  = put(n1,f4.0);
		end;

		if i=2 then do;
	 		measrgree="Specificity (%)";
			test_r="";
			spec=d/m2;
			n=m2;

			if upcase(&varmethod) = WILSON then do; 
				* confidence intervals;
				* upper limit;    
				spec_ucl=(spec + quantile('NORMAL', (1-&alpha/2))**2/(2*n) + quantile('NORMAL', (1-&alpha/2))*sqrt((spec*(1-spec)/n) + quantile('NORMAL', (1-&alpha/2))**2/(4*n**2))) / (1 + quantile('NORMAL', (1-&alpha/2))**2/n); 

				* lower limit;    
				spec_lcl=(spec + (-quantile('NORMAL', (1-&alpha/2)))**2/(2*n) + (-quantile('NORMAL', (1-&alpha/2)))*sqrt((spec*(1-spec)/n) + (-quantile('NORMAL', (1-&alpha/2)))**2/(4*n**2))) / (1 + (-quantile('NORMAL', (1-&alpha/2)))**2/n); 
			end;

			else if upcase(&varmethod) = EXACT then do; 
				*** exact binomial confidence limits ***equn 10.7 of feller*;
				lpct=(1.0-95.0/100)/2;    
				upct=1-lpct;    

				* upper limit;
				if d<m2 then spec_ucl=1-betainv(lpct,b,d+1); 
				else spec_ucl=1;

				* lower limit;
				if d>0 then spec_lcl=1-betainv(upct,b+1,d);     
				else spec_lcl=0;
			end;

			else do; 
				* standard error;
				spec_se=sqrt(spec*(1-spec)/n);

				* upper limit;    
				spec_ucl=spec+(1.96*spec_se); 

				* lower limit;    
				spec_lcl=spec-(1.96*spec_se); 
			end;

			* 95 CI;
			stat=put(100*spec,f5.&decimalpoints.)||" ("||trim(left(put(100*spec_lcl,5.&decimalpoints.)))||" - "||trim(left(put(100*spec_ucl,5.&decimalpoints.)))||")";
			cnt1 = "";
			cnt2 = "";
			tot  = "";
		end;

		if i=3 then do;
	 		measrgree="Positive Predictive Value (PPV) (%)";
			test_r="<&testcutvalue"; 
			ppv=a/n1;
			n=n1;

			if upcase(&varmethod) = WILSON then do; 
				* confidence intervals;
				* upper limit;    
				ppv_ucl=(ppv + quantile('NORMAL', (1-&alpha/2))**2/(2*n) + quantile('NORMAL', (1-&alpha/2))*sqrt((ppv*(1-ppv)/n) + quantile('NORMAL', (1-&alpha/2))**2/(4*n**2))) / (1 + quantile('NORMAL', (1-&alpha/2))**2/n); 

				* lower limit;    
				ppv_lcl=(ppv + (-quantile('NORMAL', (1-&alpha/2)))**2/(2*n) + (-quantile('NORMAL', (1-&alpha/2)))*sqrt((ppv*(1-ppv)/n) + (-quantile('NORMAL', (1-&alpha/2)))**2/(4*n**2))) / (1 + (-quantile('NORMAL', (1-&alpha/2)))**2/n); 
			end;

			else if upcase(&varmethod) = EXACT then do;
				lpct=(1.0-95.0/100)/2;    
				upct=1-lpct;   

				*** exact binomial confidence limits ***equn 10.7 of feller*;
				* upper limit;
				if a<n1 then ppv_ucl=1-betainv(lpct,b,a+1);     
				else ppv_ucl=1;

				* lower limit;
				if a>0 then ppv_lcl=1-betainv(upct,b+1,a);     
				else ppv_lcl=0;
			end;

			else do; 
				* standard error;
				ppv_se=sqrt(ppv*(1-ppv)/n);

				* upper limit;    
				ppv_ucl=ppv+(1.96*ppv_se); 

				* lower limit;    
				ppv_lcl=ppv-(1.96*ppv_se); 
			end;

			* 95 CI;
			stat=put(100*ppv,f5.&decimalpoints.)||" ("||trim(left(put(100*ppv_lcl,5.&decimalpoints.)))||" - "||trim(left(put(100*ppv_ucl,5.&decimalpoints.)))||")";
			cnt1 = put(c,f4.0);
			cnt2 = put(d,f4.0);
			tot  = put(c + d,f4.0);
		end;

		if i=4 then do;
	 		measrgree="Negative Predictive Value (NPV) (%)";
	    	test_r="";
	        npv=d/n2;
			n=n2;

			if upcase(&varmethod) = WILSON then do; 
				* 95 confidence intervals;
				* upper limit;    
				npv_ucl=(npv + quantile('NORMAL', (1-&alpha/2))**2/(2*n) + quantile('NORMAL', (1-&alpha/2))*sqrt((npv*(1-npv)/n) + quantile('NORMAL', (1-&alpha/2))**2/(4*n**2))) / (1 + quantile('NORMAL', (1-&alpha/2))**2/n); 

				* lower limit;    
				npv_lcl=(npv + (-quantile('NORMAL', (1-&alpha/2)))**2/(2*n) + (-quantile('NORMAL', (1-&alpha/2)))*sqrt((npv*(1-npv)/n) + (-quantile('NORMAL', (1-&alpha/2)))**2/(4*n**2))) / (1 + (-quantile('NORMAL', (1-&alpha/2)))**2/n); 
			end;

			else if upcase(&varmethod) = NORMAL then do; 
				* standard error;
				npv_se=sqrt(npv*(1-npv)/n);

				* upper limit;    
				npv_ucl=npv+(1.96*npv_se); 

				* lower limit;    
				npv_lcl=npv-(1.96*npv_se); 
			end;

			else if upcase(&varmethod) = EXACT then do;
				*** exact binomial confidence limits ***equn 10.7 of feller*;
				lpct=(1.0-95.0/100)/2;
				upct=1-lpct;   
 
				* upper limit;
				if d<n2 then npv_ucl=1-betainv(lpct,c,d+1); 
				else npv_ucl=1;

				* lower limit;
				if d>0 then npv_lcl=1-betainv(upct,c+1,d);     
				else npv_lcl=0;
			end;

			* 95 CI;
			stat=put(100*npv,f5.&decimalpoints.)||" ("||trim(left(put(100*npv_lcl,5.&decimalpoints.)))||" - "||trim(left(put(100*npv_ucl,5.&decimalpoints.)))||")";
			cnt1 = "";
			cnt2 = "";
			tot  = "";
		end;

		if i=5 then do;
	 		measrgree="Upward Misclassification (%)";
			test_r="Total"; 
		  	spec=d/(b+d);
			umiss=1-spec;
			n=m2;

			if upcase(&varmethod) = WILSON then do; 
				* 95 confidence intervals;
				* upper limit;    
				umiss_ucl=(umiss + quantile('NORMAL', (1-&alpha/2))**2/(2*n) + quantile('NORMAL', (1-&alpha/2))*sqrt((umiss*(1-umiss)/n) + quantile('NORMAL', (1-&alpha/2))**2/(4*n**2))) / (1 + quantile('NORMAL', (1-&alpha/2))**2/n); 

				* lower limit;    
				umiss_lcl=(umiss + (-quantile('NORMAL', (1-&alpha/2)))**2/(2*n) + (-quantile('NORMAL', (1-&alpha/2)))*sqrt((umiss*(1-umiss)/n) + (-quantile('NORMAL', (1-&alpha/2)))**2/(4*n**2))) / (1 + (-quantile('NORMAL', (1-&alpha/2)))**2/n); 
			end;

			else if upcase(&varmethod) = EXACT then do;
				*** exact binomial confidence limits ***equn 10.7 of feller*;
				lpct=(1.0-95.0/100)/2;
				upct=1-lpct; 
 
				* lower limit;
				if d<(b+d) then umiss_lcl=betainv(lpct,b,d+1); 
				else umiss_lcl=0;

				* upper limit;
				if d>0 then umiss_ucl=betainv(upct,b+1,d);     
				else umiss_ucl=1;
			end;

			else do; 
				* standard error;
				umiss_se=sqrt(umiss*(1-umiss)/n);

				* upper limit;    
				umiss_ucl=umiss+(1.96*umiss_se); 

				* lower limit;    
				umiss_lcl=umiss-(1.96*umiss_se); 
			end;


			* 95 CI;
			stat=put(100*umiss,f5.&decimalpoints.)||" ("||trim(left(put(100*umiss_lcl,5.&decimalpoints.)))||" - "||trim(left(put(100*umiss_ucl,5.&decimalpoints.)))||")";
			cnt1 = put(a + c,f4.0);
			cnt2 = put(b + d,f4.0);
			tot  = put(a + b + c + d,f4.0);
		end;

		if i=6 then do;
	 		measrgree="Downward Misclassification (%)";
			test_r="";
		 	sens=a/m1;
			dmiss=1-sens;
			n=m1;

			if upcase(&varmethod) = WILSON then do; 
				* 95 confidence intervals;
				* upper limit;    
				dmiss_ucl=(dmiss + quantile('NORMAL', (1-&alpha/2))**2/(2*n) + quantile('NORMAL', (1-&alpha/2))*sqrt((dmiss*(1-dmiss)/n) + quantile('NORMAL', (1-&alpha/2))**2/(4*n**2))) / (1 + quantile('NORMAL', (1-&alpha/2))**2/n); 

				* lower limit;    
				dmiss_lcl=(dmiss + (-quantile('NORMAL', (1-&alpha/2)))**2/(2*n) + (-quantile('NORMAL', (1-&alpha/2)))*sqrt((dmiss*(1-dmiss)/n) + (-quantile('NORMAL', (1-&alpha/2)))**2/(4*n**2))) / (1 + (-quantile('NORMAL', (1-&alpha/2)))**2/n); 
			end;

			else if upcase(&varmethod) = EXACT then do;
				*** exact binomial confidence limits ***equn 10.7 of feller*;
				lpct=(1.0-95.0/100)/2;    
				upct=1-lpct;  

				*lower limit;    
				if a<m1 then dmiss_lcl=betainv(lpct,c,a+1); 
				else dmiss_lcl=0;

				* upper limit;    
				if a>0 then dmiss_ucl=betainv(upct,c+1,a);     
				else dmiss_ucl=1;
			end;
			else do; 
				* standard error;
				dmiss_se=sqrt(dmiss*(1-dmiss)/n);

				* upper limit;    
				dmiss_ucl=dmiss+(1.96*dmiss_se); 

				* lower limit;    
				dmiss_lcl=dmiss-(1.96*dmiss_se); 
			end;

			* 95 CI;
			stat=put(100*dmiss,f5.&decimalpoints.)||" ("||trim(left(put(100*dmiss_lcl,5.&decimalpoints.)))||" - "||trim(left(put(100*dmiss_ucl,5.&decimalpoints.)))||")";
			cnt1 = "";
			cnt2 = "";
			tot  = "";
		end;

		if i=7 then do;
	 		measrgree="False Omission Rate (FOR) (%)";
			test_r=""; 
		  	npv=d/n2;
			fo_rate=1-npv;
			n=n2;

			if upcase(&varmethod) = WILSON then do; 
				* upper limit;    
				fo_rate_ucl=(fo_rate + quantile('NORMAL', (1-&alpha/2))**2/(2*n) + quantile('NORMAL', (1-&alpha/2))*sqrt((fo_rate*(1-fo_rate)/n) + quantile('NORMAL', (1-&alpha/2))**2/(4*n**2))) / (1 + quantile('NORMAL', (1-&alpha/2))**2/n); 

				* lower limit;    
				fo_rate_lcl=(fo_rate + (-quantile('NORMAL', (1-&alpha/2)))**2/(2*n) + (-quantile('NORMAL', (1-&alpha/2)))*sqrt((fo_rate*(1-fo_rate)/n) + (-quantile('NORMAL', (1-&alpha/2)))**2/(4*n**2))) / (1 + (-quantile('NORMAL', (1-&alpha/2)))**2/n); 

			end;

			else if upcase(&varmethod) = EXACT then do;
				*** exact binomial confidence limits ***equn 10.7 of feller*;
				lpct=(1.0-95.0/100)/2;    
				upct=1-lpct;  

				*lower limit;    
				if a<m1 then fo_rate_lcl=betainv(lpct,c,d+1); 
				else fo_rate_lcl=0;

				* upper limit;    
				if a>0 then fo_rate_ucl=betainv(upct,c+1,d);     
				else fo_rate_ucl=1;
			end;

			else do; 
				* standard error;
				fo_rate_se=sqrt(fo_rate*(1-fo_rate)/n2);

				* upper limit;    
				fo_rate_ucl=fo_rate+(1.96*fo_rate_se); 

				* lower limit;    
				fo_rate_lcl=fo_rate-(1.96*fo_rate_se); 
			end;

			* 95 CI;
			stat=put(100*fo_rate,f5.&decimalpoints.)||" ("||trim(left(put(100*fo_rate_lcl,5.&decimalpoints.)))||" - "||trim(left(put(100*fo_rate_ucl,5.&decimalpoints.)))||")";
			cnt1 = "";
			cnt2 = "";
			tot  = "";
		end;

		if i=8 then do;
	 		measrgree="False Discovery Rate (FDR) (%)";
			test_r="";
		 	ppv=a/n1;
			fd_rate=1-ppv;
			n=n1;

			if upcase(&varmethod) = WILSON then do; 
				* upper limit;    
				fd_rate_ucl=(fd_rate + quantile('NORMAL', (1-&alpha/2))**2/(2*n) + quantile('NORMAL', (1-&alpha/2))*sqrt((fd_rate*(1-fd_rate)/n) + quantile('NORMAL', (1-&alpha/2))**2/(4*n**2))) / (1 + quantile('NORMAL', (1-&alpha/2))**2/n); 

				* lower limit;    
				fd_rate_lcl=(fd_rate + (-quantile('NORMAL', (1-&alpha/2)))**2/(2*n) + (-quantile('NORMAL', (1-&alpha/2)))*sqrt((fd_rate*(1-fd_rate)/n) + (-quantile('NORMAL', (1-&alpha/2)))**2/(4*n**2))) / (1 + (-quantile('NORMAL', (1-&alpha/2)))**2/n); 
			end;

			else if upcase(&varmethod) = EXACT then do;
				*** exact binomial confidence limits ***equn 10.7 of feller*;
				lpct=(1.0-95.0/100)/2;    
				upct=1-lpct;  

				*lower limit;    
				if a<n1 then fd_rate_lcl=betainv(lpct,b,a+1); 
				else fd_rate_lcl=0;

				* upper limit;    
				if a>0 then fd_rate_ucl=betainv(upct,b+1,a);     
				else fd_rate_ucl=1;
			end;

			else do; 
				* standard error;
				fd_rate_se=sqrt(fd_rate*(1-fd_rate)/n2);

				* upper limit;    
				fd_rate_ucl=fd_rate+(1.96*fd_rate_se); 

				* lower limit;    
				fd_rate_lcl=fd_rate-(1.96*fd_rate_se); 
			end;

			* 95% CI;
			stat=put(100*fd_rate,f5.&decimalpoints.)||" ("||trim(left(put(100*fd_rate_lcl,5.&decimalpoints.)))||" - "||trim(left(put(100*fd_rate_ucl,5.&decimalpoints.)))||")";
			cnt1 = "";
			cnt2 = "";
			tot  = "";
		end;
		if i=9 then do;
	 		measrgree="Positive Likelihood Ratio (LR+)";
			test_r=" ";
			sens=a/(a+c);
			spec=d/(b+d);
	        lr_pos=sens/(1-spec);

			if (a ne 0 & b ne 0) then do;
				* standard error;
				lr_pos_var=(1/a)-(1/m1)+(1/b)-(1/m2);

				* upper limit;    
				lr_pos_ucl=lr_pos*exp(quantile('NORMAL', (1-&alpha/2))*sqrt(lr_pos_var)); 

				* lower limit;    
				lr_pos_lcl=lr_pos*exp(-quantile('NORMAL', (1-&alpha/2))*sqrt(lr_pos_var)); 

			end;

			else if (a = 0 & b = 0) then do;
			    lr_pos_lcl = 0;
			    lr_pos_ucl = Inf;
			end;

			else if (a = 0 & b ne 0) then do;
			    a_temp = (1/2);
			    spec_temp = d/(b+d);
			    sens_temp = a_temp/(a+c);
			    lr_pos_temp = sens_temp/(1 - spec_temp);
			    lr_pos_lcl = 0;
			    lr_pos_var =(1/a_temp)-(1/(a_temp+c))+(1/b)-(1/(b+d));
			    lr_pos_ucl = lr_pos_temp*exp(quantile('NORMAL', (1-&alpha/2))*sqrt(lr_pos_var));
			end;
			else if (a ne 0 & b = 0) then do;
			    b_temp = (1/2);
			    spec_temp = d/(b_temp+d);
			    sens_temp = a/(a+c);
			    lr_pos_temp = sens_temp/(1 - spec_temp); 
			    lr_pos_var = (1/a) - (1/(a+c)) + (1/b_temp) - (1/(b_temp+d));
			    lr_pos_lcl = lr_pos_temp*exp(-quantile('NORMAL', (1-&alpha/2))*sqrt(lr_pos_var));
			    lr_pos_ucl = Inf;
			end;
			else do;
			    a_temp = a - (1/2);
			    b_temp = b - (1/2);

			    spec_temp = d/(b_temp+d);
			    sens_temp = a_temp/(a+c);
			    lr_pos_temp = sens_temp/(1 - spec_temp); 
			    lr_pos_var = (1/a_temp) - (1/(a_temp+c)) + (1/b_temp) - (1/(b_temp+d));
			    lr_pos_lcl = lr_pos_temp*exp(-quantile('NORMAL', (1-&alpha/2))*sqrt(lr_pos_var));
			    lr_pos_ucl = lr_pos_temp*exp(quantile('NORMAL', (1-&alpha/2))*sqrt(lr_pos_var)); 
			end;

			* interval;
			stat=put(lr_pos,f5.&decimalpoints.)||" ("||trim(left(put(lr_pos_lcl,5.&decimalpoints.)))||" - "||trim(left(put(lr_pos_ucl,5.&decimalpoints.)))||")";
			cnt1 = "";
			cnt2 = "";
			tot  = "";
		end;
		if i=10 then do;
	 		measrgree="Negative Likelihood Ratio (LR-)";
			test_r="";
			sens=a/(a+c);
			spec=d/(b+d);
	        lr_neg=(1-sens)/spec;

			if ( c ne 0 & d ne 0 ) then do;
				* standard error;
				lr_neg_var=(1/c)-(1/m1)+(1/d)-(1/m2);

				* upper limit;    
				lr_neg_ucl=lr_neg*exp(quantile('NORMAL', (1-&alpha/2))*sqrt(lr_neg_var)); 

				* lower limit;    
				lr_neg_lcl=lr_neg*exp(-quantile('NORMAL', (1-&alpha/2))*sqrt(lr_neg_var)); 
			end;
			else if (c = 0 & d = 0) then do;
				lr_neg_lcl = 0;
   				lr_neg_ucl = Inf;
			end;

			else if (c = 0 & d ne 0) then do;
				c_temp = (1/2);
			    spec_temp = d/(b+d);
			    sens_temp = a/(a+c_temp);
			    lr_neg_temp = (1 - sens_temp)/spec_temp ;   
			    lr_neg_lcl = 0;
			    lr_neg_var = (1/c_temp) - (1/(a+c)) + (1/d) - (1/(b+d));
			    lr_neg_ucl = lr_neg_temp * exp(quantile('NORMAL', (1-&alpha/2))*sqrt(lr_neg_var));
			end;

			else if (c ne 0 & d = 0) then do;
				d_temp = (1/2);
			    spec_temp = d_temp/(b+d);
			    sens_temp = a/(a+c);
			    lr_neg_temp = (1 - sens_temp)/spec_temp;
			    lr_neg_var = (1/c) - (1/(a+c)) + (1/d_temp) - (1/(b+d));
			    lr_neg_lcl = lr_neg_temp * exp(-quantile('NORMAL', (1-&alpha/2))*sqrt(lr_neg_var));
			    lr_neg_ucl = Inf;
			end;

			else do;
			    c_temp = c - (1/2);
			    d_temp = d - (1/2);
			    spec_temp = d_temp/(b+d);
			    sens_temp = a/(a+c_temp);
			    lr_neg_temp = (1 - sens_temp)/spec_temp;  
			    lr_neg_var = (1/c_temp) - (1/(a+c)) + (1/d_temp) - (1/(b+d));
			    lr_neg_lcl = lr_neg_temp * exp(-quantile('NORMAL', (1-&alpha/2))*sqrt(lr_neg_var));
			    lr_neg_ucl = lr_neg_temp * exp(quantile('NORMAL', (1-&alpha/2))*sqrt(lr_neg_var));
			end;

			* interval;
			stat=put(lr_neg,f5.&decimalpoints.)||" ("||trim(left(put(lr_neg_lcl,5.&decimalpoints.)))||" - "||trim(left(put(lr_neg_ucl,5.&decimalpoints.)))||")";
			cnt1 = "";
			cnt2 = "";
			tot  = "";
		end;

		if i=11 then do;
	 		measrgree="Diagnostic Accuracy (%)";
			test_r="";
			acc=(a+d)/(a+b+c+d);
			n=a+b+c+d;

			if upcase(&varmethod) = WILSON then do; 
				* upper limit;    
				acc_ucl=(acc + quantile('NORMAL', (1-&alpha/2))**2/(2*n) + quantile('NORMAL', (1-&alpha/2))*sqrt((acc*(1-acc)/n) + quantile('NORMAL', (1-&alpha/2))**2/(4*n**2))) / (1 + quantile('NORMAL', (1-&alpha/2))**2/n); 

				* lower limit;    
				acc_lcl=(acc + (-quantile('NORMAL', (1-&alpha/2)))**2/(2*n) + (-quantile('NORMAL', (1-&alpha/2)))*sqrt((acc*(1-acc)/n) + (-quantile('NORMAL', (1-&alpha/2)))**2/(4*n**2))) / (1 + (-quantile('NORMAL', (1-&alpha/2)))**2/n); 
			end;

			else do; 
				* standard error;
				acc_se=sqrt(acc*(1-acc)/n);

				* upper limit;    
				acc_ucl=acc+(1.96*acc_se); 

				* lower limit;    
				acc_lcl=acc-(1.96*acc_se); 
			end;

			* 95 CI;
			stat=put(100*acc,f5.&decimalpoints.)||" ("||trim(left(put(100*acc_lcl,5.&decimalpoints.)))||" - "||trim(left(put(100*acc_ucl,5.&decimalpoints.)))||")";
			cnt1 = "";
			cnt2 = "";
			tot  = "";
		end;

		if i=12 then do;
	 		measrgree="Disease Prevalence (%)";
			test_r="";
			prev=(a+c)/(a+b+c+d);
			n=a+b+c+d;

			if upcase(&varmethod) = WILSON then do; 
				* upper limit;    
				prev_ucl=(prev + quantile('NORMAL', (1-&alpha/2))**2/(2*n) + quantile('NORMAL', (1-&alpha/2))*sqrt((prev*(1-prev)/n) + quantile('NORMAL', (1-&alpha/2))**2/(4*n**2))) / (1 + quantile('NORMAL', (1-&alpha/2))**2/n); 

				* lower limit;    
				prev_lcl=(prev + (-quantile('NORMAL', (1-&alpha/2)))**2/(2*n) + (-quantile('NORMAL', (1-&alpha/2)))*sqrt((prev*(1-prev)/n) + (-quantile('NORMAL', (1-&alpha/2)))**2/(4*n**2))) / (1 + (-quantile('NORMAL', (1-&alpha/2)))**2/n); 
			end;

			else if upcase(&varmethod) = EXACT then do;
				*** exact binomial confidence limits ***equn 10.7 of feller*;
				lpct=(1.0-95.0/100)/2;    
				upct=1-lpct;
 
				* upper limit;
				if (a+c)<(a+b+c+d) then prev_ucl=1-betainv(lpct,(a+c),(b+d+1)); 
				else prev_ucl=1;

				* lower limit;
				if d>0 then prev_lcl=1-betainv(upct,(a+c+1),(b+d));     
				else prev_lcl=0;
			end;

			else do; 
				* standard error;
				prev_se=sqrt(prev*(1-prev)/n);

				* upper limit;    
				prev_ucl=prev+(1.96*prev_se); 

				* lower limit;    
				prev_lcl=prev-(1.96*prev_se); 
			end;

			* 95 CI;
			stat=put(100*prev,f5.&decimalpoints.)||" ("||trim(left(put(100*prev_lcl,5.&decimalpoints.)))||" - "||trim(left(put(100*prev_ucl,5.&decimalpoints.)))||")";
			cnt1 = "";
			cnt2 = "";
			tot  = "";
		end;

		if i=13 then do;
	 		measrgree="Diagnostic Odds Ratio (DOR)";
			test_r="";
			dor=(a/c)/(b/d);

			* standard error;
			dor_se=sqrt((1/a)+(1/b)+(1/c)+(1/d));

			* upper limit;    
			dor_ucl=exp(log(dor)+(quantile('NORMAL', (1-&alpha/2))*dor_se)); 

			* lower limit;    
			dor_lcl=exp(log(dor)-(quantile('NORMAL', (1-&alpha/2))*dor_se)); 

			* 95 CI;
			stat=put(dor,f5.&decimalpoints.)||" ("||trim(left(put(dor_lcl,5.&decimalpoints.)))||" - "||trim(left(put(dor_ucl,5.&decimalpoints.)))||")";
			cnt1 = "";
			cnt2 = "";
			tot  = "";
		end;
		if i=14 then do;
	 		measrgree="Kappa Agreement";
			test_r="";

			ac=a;
			bd=b;
			n=a+b+c+d;

			* agreements;
			po = (a+d)/n ;
			pe = ((a+c)*(a+b)+(b+d)*(c+d))/n**2 ;
			ppos = (2*a)/(n+a-d) ;
			pneg = (2*d)/(n-a+d) ;

	        * the kappa statistic and its asymptotic standard error (fleiss, 2003);
	       	kappa = (po-pe)/(1-pe) ;
			q = ((a/n)*(1-(((a+b)/n)+((a+c)/n))*(1-kappa))**2)+((d/n)*(1-(((c+d)/n)+((b+d)/n))*(1-kappa))**2);
			r = ((1-kappa)**2)*((b/n)*(((a+c)/n)+((c+d)/n))**2+(c/n)*(((b+d)/n)+((a+b)/n))**2) ;
			s = (kappa - pe*(1-kappa))**2 ;

			* asymptotic standard error;
			se_kappa = sqrt((q+r-s)/(n*(1-pe)**2));
			kappa_lcl = kappa-quantile('NORMAL', (1-&alpha/2))*se_kappa;
			if kappa_lcl < -1.00 then kappa_lcl = -1.00;
			kappa_ucl = kappa+quantile('NORMAL', (1-&alpha/2))*se_kappa;
			if kappa_ucl > 1 then kappa_ucl = 1.00;
	        z = kappa/se_kappa;

			* interval;
			stat=put(kappa,f5.&decimalpoints.)||" ("||trim(left(put(kappa_lcl,5.&decimalpoints.)))||" - "||trim(left(put(kappa_ucl,5.&decimalpoints.)))||")";
			cnt1 = "";
			cnt2 = "";
			tot  = "";
		end;
		if i=15 then do;
	 		measrgree="Youden's Index";
			test_r="";
			sn=a/(a+c);
			sp=d/(b+d);
			yo=sn+sp-1;
			n=a+b+c+d;

			if upcase(&varmethod) = WILSON then do; 
				* upper limit;    
				yo_ucl=(yo + quantile('NORMAL', (1-&alpha/2))**2/(2*n) + quantile('NORMAL', (1-&alpha/2))*sqrt((yo*(1-yo)/n) + quantile('NORMAL', (1-&alpha/2))**2/(4*n**2))) / (1 + quantile('NORMAL', (1-&alpha/2))**2/n); 

				* lower limit;    
				yo_lcl=(yo + (-quantile('NORMAL', (1-&alpha/2)))**2/(2*n) + (-quantile('NORMAL', (1-&alpha/2)))*sqrt((yo*(1-yo)/n) + (-quantile('NORMAL', (1-&alpha/2)))**2/(4*n**2))) / (1 + (-quantile('NORMAL', (1-&alpha/2)))**2/n); 
			end;

			else do; 
				* standard error;
				yo_se=sqrt(yo*(1-yo)/n);

				* upper limit;    
				yo_ucl=yo+(quantile('NORMAL', (1-&alpha/2))*yo_se); 

				* lower limit;    
				yo_lcl=yo-(quantile('NORMAL', (1-&alpha/2))*yo_se); 
			end;

			* 95 CI;
			stat=put(yo,f5.&decimalpoints.)||" ("||trim(left(put(yo_lcl,5.&decimalpoints.)))||" - "||trim(left(put(yo_ucl,5.&decimalpoints.)))||")";
			cnt1 = "";
			cnt2 = "";
			tot  = "";
		end;

		if i=16 then do;
	 		measrgree="F-score";
			test_r="";
			f1_score=2*a / ((2*a)+b+c);
			n=a+b+c+d;

			if upcase(&varmethod) = WILSON then do; 
				* upper limit;    
				f1_score_ucl=(f1_score + quantile('NORMAL', (1-&alpha/2))**2/(2*n) + quantile('NORMAL', (1-&alpha/2))*sqrt((f1_score*(1-f1_score)/n) + quantile('NORMAL', (1-&alpha/2))**2/(4*n**2))) / (1 + quantile('NORMAL', (1-&alpha/2))**2/n); 

				* lower limit;    
				f1_score_lcl=(f1_score + (-quantile('NORMAL', (1-&alpha/2)))**2/(2*n) + (-quantile('NORMAL', (1-&alpha/2)))*sqrt((f1_score*(1-f1_score)/n) + (-quantile('NORMAL', (1-&alpha/2)))**2/(4*n**2))) / (1 + (-quantile('NORMAL', (1-&alpha/2)))**2/n); 
			end;

			else do; 
				* standard error;
				f1_score_se=sqrt(f1_score*(1-f1_score)/n);

				* upper limit;    
				f1_score_ucl=f1_score+(quantile('NORMAL', (1-&alpha/2))*f1_score_se); 

				* lower limit;    
				f1_score_lcl=f1_score-(quantile('NORMAL', (1-&alpha/2))*f1_score_se); 
			end;

			* 95 CI;
			stat=put(f1_score,f5.&decimalpoints.)||" ("||trim(left(put(f1_score_lcl,5.&decimalpoints.)))||" - "||trim(left(put(f1_score_ucl,5.&decimalpoints.)))||")";
			cnt1 = "";
			cnt2 = "";
			tot  = "";
		end;

		if i=17 then do; * do nothing - skip line;
			measrgree="";
			test_r="";
			stat = "";
			cnt1 = "";
			cnt2 = "";
			tot  = "";
		end;
	  output;
	 end;
	 label 	cnt1=">= &truthcutvalue" 
			cnt2="< &truthcutvalue" 
			test_r="Test result" 
			tot="Total"  
			stat="(95 CI)" 
			testtype="Test type";   
 run;
%mend dtest;
